# Supplementary material for: Bio-Based Polyurethane Networks Containing Sunflower Oil Based Polyols
Source: Int J Mol Sci. 2024 Jul 2;25(13):7300. doi: 10.3390/ijms25137300 (PMC11242490; doi:10.3390/ijms25137300)
Supplement: Supplementary file 1 [file ijms-25-07300-s001.zip]

Archive with 1 entries (1 files):
- ijms-3049609-supplementary.pdf
